# Supplementary material for: Freeze Drying of Polymer Nanoparticles and Liposomes Exploiting Different Saccharide-Based Approaches
Source: Materials (Basel). 2023 Jan 31;16(3):1212. doi: 10.3390/ma16031212 (PMC9921637; doi:10.3390/ma16031212)
Supplement: Supplementary file 1 [file materials-16-01212-s001.zip]

Archive with 1 entries (1 files):
- materials-2150845-supplementary.pdf
